# Supplementary material for: Neuroepigenetic Mechanisms of Action of Ultrashort Peptides in Alzheimer’s Disease
Source: Int J Mol Sci. 2022 Apr 12;23(8):4259. doi: 10.3390/ijms23084259 (PMC9032300; doi:10.3390/ijms23084259)
Supplement: Supplementary file 1 [file ijms-23-04259-s001.zip]

Archive with 1 entries (1 files):
- ijms-1649099-supplementary.pdf
